# Supplementary material for: Promotion of Ru or Ni on Alumina Catalysts with a Basic Metal for CO2 Hydrogenation: Effect of the Type of Metal (Na, K, Ba)
Source: Nanomaterials (Basel). 2022 Mar 23;12(7):1052. doi: 10.3390/nano12071052 (PMC9000749; doi:10.3390/nano12071052)
Supplement: Supplementary file 1 [file nanomaterials-12-01052-s001.zip]

Archive with 1 entries (1 files):
- nanomaterials-1652287-supplementary.pdf
